# Supplementary material for: Alaria alata in Terms of Risks to Consumers’ Health
Source: Foods. 2021 Jul 13;10(7):1614. doi: 10.3390/foods10071614 (PMC8307520; doi:10.3390/foods10071614)
Supplement: Supplementary file 1 [file foods-10-01614-s001.zip]

Archive with 1 entries (1 files):
- Supplementary Materials Video S1.avi
